# Supplementary material for: Identification and Characterization of the Very-Low-Density Lipoprotein Receptor Gene from Branchiostoma belcheri: Insights into the Origin and Evolution of the Low-Density Lipoprotein Receptor Gene Family
Source: Animals (Basel). 2023 Jul 4;13(13):2193. doi: 10.3390/ani13132193 (PMC10339998; doi:10.3390/ani13132193)
Supplement: Supplementary file 1 [file animals-13-02193-s001.zip]

Archive with 5 entries (5 files):
- Figue S1.pdf
- Table S1.pdf
- Table S2.pdf
- Table S3.pdf
- Table S4.pdf
